# Supplementary material for: Decades of dietary data demonstrate regional food web structures in the Southern Ocean
Source: Ecol Evol. 2020 Dec 9;11(1):227–41. doi: 10.1002/ece3.7017 (PMC7790630; doi:10.1002/ece3.7017)
Supplement: Supplementary file 2 — Appendix S2 [file ECE3-11-227-s002.xlsx]

## Sheet: Atlantic
Appendix S2
Predator	Prey	Total of fraction of occurrence values	Number of times interaction occurs	Average fraction of occurrence value
Adelie penguin	Amphipoda	4.506	20	0.2253
Adelie penguin	Antarctic silverfish	0.771	2	0.3855
Adelie penguin	Cephalopoda	0.131	5	0.0262
Adelie penguin	Cod icefish	0.485	3	0.161667
Adelie penguin	Demersal fish	0.134	1	0.134
Adelie penguin	Euphausia superba	2.34	3	0.78
Adelie penguin	Euphausiidae	0.241	2	0.1205
Adelie penguin	Herbivorous benthos	0.014	1	0.014
Adelie penguin	Myctophidae	0.12	1	0.12
Adelie penguin	Predatory benthos	0.6225	4	0.155625
Albatross	Amphipoda	1.495	12	0.124583
Albatross	Bathypelagic fish	0.461	10	0.0461
Albatross	Cephalopoda	51.4691	136	0.378449
Albatross	Cod icefish	0.267	4	0.06675
Albatross	Copepoda	0.028	1	0.028
Albatross	Demersal fish	2.853	18	0.1585
Albatross	Detritus	0.25	1	0.25
Albatross	Euphausia superba	10.35	20	0.5175
Albatross	Herbivorous benthos	0.031	1	0.031
Albatross	Macaroni penguin	0.586	3	0.195333
Albatross	Mackeral icefish	1.291	10	0.1291
Albatross	Myctophidae	0.635	17	0.0373529
Albatross	Predatory benthos	8.965	22	0.4075
Amphipoda	Phytoplankton	1.28571	2	0.642857
Amphipoda	Predatory benthos	0.111111	1	0.111111
Amphipoda	Salpidae	0.642857	1	0.642857
Amphipoda	Sedentary benthos	0.888889	1	0.888889
Amphipoda	Tintinnia	0.142857	1	0.142857
Antarctic fur seal	Antarctic silverfish	0.016	1	0.016
Antarctic fur seal	Cephalopoda	0.192317	10	0.0192317
Antarctic fur seal	Cod icefish	3.72711	30	0.124237
Antarctic fur seal	Demersal fish	0.417571	20	0.0208786
Antarctic fur seal	Euphausia superba	3.384	4	0.846
Antarctic fur seal	Herbivorous benthos	0.052	2	0.026
Antarctic fur seal	Mackeral icefish	4.226	30	0.140867
Antarctic fur seal	Myctophidae	5.5507	70	0.0792957
Antarctic fur seal	Predatory benthos	0.016	1	0.016
Bathypelagic fish	Amphipoda	0.540816	2	0.270408
Bathypelagic fish	Chaetognatha	0.424107	2	0.212054
Bathypelagic fish	Coelenterata	0.408163	1	0.408163
Bathypelagic fish	Copepoda	2.29209	10	0.229209
Bathypelagic fish	Detritus	0.0408163	1	0.0408163
Bathypelagic fish	Eukaryotes	0.0204082	1	0.0204082
Bathypelagic fish	Euphausia superba	0.1667	1	0.1667
Bathypelagic fish	Euphausiidae	0.290816	2	0.145408
Bathypelagic fish	Ostracoda	0.541454	2	0.270727
Bathypelagic fish	Polychaeta	0.724882	3	0.241627
Bathypelagic fish	Predatory benthos	0.3334	2	0.1667
Bathypelagic fish	Salpidae	0.326531	1	0.326531
Bathypelagic fish	Sedentary benthos	0.1667	1	0.1667
Cephalopoda	Amphipoda	0.25	1	0.25
Cephalopoda	Cephalopoda	0.140909	2	0.0704546
Cephalopoda	Chaetognatha	0.075	1	0.075
Cephalopoda	Euphausia superba	0.363636	1	0.363636
Cephalopoda	Euphausiidae	0.075	1	0.075
Chaetognatha	Copepoda	1.58333	5	0.316667
Chaetognatha	Euphausiidae	0.166667	1	0.166667
Chinstrap penguin	Amphipoda	1.43	5	0.286
Chinstrap penguin	Euphausia superba	0.98	1	0.98
Chinstrap penguin	Predatory benthos	0.129	3	0.043
Cod icefish	Amphipoda	3.3606	33	0.101836
Cod icefish	Cod icefish	0.0252	3	0.0084
Cod icefish	Copepoda	2.0754	18	0.1153
Cod icefish	Euphausia superba	3.2498	6	0.541633
Cod icefish	Euphausiidae	1.0967	5	0.21934
Cod icefish	Herbivorous benthos	1.8254	15	0.121693
Cod icefish	Myctophidae	0.0084	2	0.0042
Cod icefish	Mysida	0.0084	1	0.0084
Cod icefish	Ostracoda	0.0504	1	0.0504
Cod icefish	Polychaeta	1.5427	16	0.0964187
Cod icefish	Predatory benthos	0.9769	9	0.108544
Cod icefish	Salpidae	0.0042	1	0.0042
Cod icefish	Sedentary benthos	2.0012	5	0.40024
Coelenterata	Copepoda	0.86	2	0.43
Coelenterata	Phytoplankton	0.94	1	0.94
Copepoda	Coelenterata	0.459841	5	0.0919682
Copepoda	Copepoda	3.0527	19	0.160668
Copepoda	Detritus	0.65	1	0.65
Copepoda	Eukaryotes	4.23397	13	0.32569
Copepoda	Phytoplankton	7.88173	25	0.315269
Copepoda	Polychaeta	0.733333	4	0.183333
Copepoda	Pteropoda	0.150794	2	0.0753969
Copepoda	Tintinnia	1.46553	9	0.162837
Demersal fish	Amphipoda	0.4783	5	0.09566
Demersal fish	Bathypelagic fish	0.0617	2	0.03085
Demersal fish	Cephalopoda	0.0909	2	0.04545
Demersal fish	Cod icefish	0.48412	9	0.0537911
Demersal fish	Demersal fish	0.1072	6	0.0178667
Demersal fish	Euphausia superba	2.6891	7	0.384157
Demersal fish	Euphausiidae	0.0364	2	0.0182
Demersal fish	Herbivorous benthos	0.5748	5	0.11496
Demersal fish	Mackeral icefish	0.3134	3	0.104467
Demersal fish	Myctophidae	0.0263	1	0.0263
Demersal fish	Mysida	0.2457	2	0.12285
Demersal fish	Patagonian toothfish	0.0091	1	0.0091
Demersal fish	Polychaeta	0.6818	4	0.17045
Demersal fish	Predatory benthos	3.0495	12	0.254125
Demersal fish	Sedentary benthos	0.037	1	0.037
Emperor penguin	Bathypelagic fish	0.15	1	0.15
Emperor penguin	Cephalopoda	2.62	4	0.655
Emperor penguin	Euphausia superba	0.45	1	0.45
Emperor penguin	Euphausiidae	0.04	1	0.04
Emperor penguin	Myctophidae	1	4	0.25
Euphausia superba	Coelenterata	0.05	1	0.05
Euphausia superba	Copepoda	0.1	1	0.1
Euphausia superba	Eukaryotes	0.9	3	0.3
Euphausia superba	Phytoplankton	1	2	0.5
Euphausia superba	Tintinnia	0.1	1	0.1
Euphausiidae	Coelenterata	0.0416667	1	0.0416667
Euphausiidae	Copepoda	0.933333	8	0.116667
Euphausiidae	Detritus	0.0416667	1	0.0416667
Euphausiidae	Eukaryotes	0.5	4	0.125
Euphausiidae	Ostracoda	0.05	1	0.05
Euphausiidae	Phytoplankton	1.30833	4	0.327083
Euphausiidae	Polychaeta	0.05	1	0.05
Euphausiidae	Tintinnia	0.1	1	0.1
Gentoo penguin	Amphipoda	1.542	4	0.3855
Gentoo penguin	Cephalopoda	1.27	5	0.254
Gentoo penguin	Cod icefish	1.355	6	0.225833
Gentoo penguin	Demersal fish	0.156	3	0.052
Gentoo penguin	Euphausia superba	1.55	4	0.3875
Gentoo penguin	Euphausiidae	0.3	2	0.15
Gentoo penguin	Mackeral icefish	6.238	12	0.519833
Gentoo penguin	Myctophidae	0.195	3	0.065
Gentoo penguin	Mysida	0.077	1	0.077
Gentoo penguin	Predatory benthos	0.923	1	0.923
King penguin	Bathypelagic fish	0.943	9	0.104778
King penguin	Cephalopoda	9.62	24	0.400833
King penguin	Cod icefish	0.12	4	0.03
King penguin	Demersal fish	0.09	2	0.045
King penguin	Mackeral icefish	0.03	1	0.03
King penguin	Myctophidae	12.813	35	0.366086
Macaroni penguin	Amphipoda	1.8	6	0.3
Macaroni penguin	Cephalopoda	0.475	4	0.11875
Macaroni penguin	Cod icefish	0.025	1	0.025
Macaroni penguin	Demersal fish	0.105	1	0.105
Macaroni penguin	Euphausia superba	2.5	5	0.5
Macaroni penguin	Euphausiidae	0.325	4	0.08125
Macaroni penguin	Mackeral icefish	0.025	1	0.025
Macaroni penguin	Myctophidae	0.2	4	0.05
Macaroni penguin	Predatory benthos	0.025	1	0.025
Mackeral icefish	Amphipoda	17.3934	56	0.310596
Mackeral icefish	Cephalopoda	0.0009	1	0.0009
Mackeral icefish	Cod icefish	0.7107	13	0.0546692
Mackeral icefish	Copepoda	0.0064	4	0.0016
Mackeral icefish	Demersal fish	0.0035	3	0.00116667
Mackeral icefish	Euphausia superba	21.0302	50	0.420604
Mackeral icefish	Euphausiidae	5.1245	51	0.10048
Mackeral icefish	Mackeral icefish	0.048	5	0.0096
Mackeral icefish	Myctophidae	0.1285	19	0.00676316
Mackeral icefish	Mysida	7.9309	43	0.18444
Mackeral icefish	Polychaeta	0.0244	1	0.0244
Mackeral icefish	Predatory benthos	0.1382	8	0.017275
Mackeral icefish	Salpidae	0.0009	1	0.0009
Myctophidae	Amphipoda	2.97906	14	0.21279
Myctophidae	Chaetognatha	0.197279	2	0.0986396
Myctophidae	Coelenterata	0.0884353	2	0.0442176
Myctophidae	Copepoda	9.49821	97	0.0979196
Myctophidae	Euphausia superba	0.2768	5	0.05536
Myctophidae	Euphausiidae	6.55079	39	0.167969
Myctophidae	Herbivorous benthos	0.1041	4	0.026025
Myctophidae	Mysida	0.7123	6	0.118717
Myctophidae	Ostracoda	0.550973	6	0.0918288
Myctophidae	Polychaeta	0.153061	2	0.0765307
Myctophidae	Predatory benthos	2.5262	11	0.229655
Myctophidae	Pteropoda	0.204464	5	0.0408929
Myctophidae	Salpidae	0.360056	5	0.0720112
Patagonian toothfish	Amphipoda	0.1033	5	0.02066
Patagonian toothfish	Bathypelagic fish	0.118	4	0.0295
Patagonian toothfish	Cephalopoda	1.07807	30	0.0359355
Patagonian toothfish	Cod icefish	3.4487	15	0.229913
Patagonian toothfish	Coelenterata	0.50378	8	0.0629726
Patagonian toothfish	Copepoda	0.0047	1	0.0047
Patagonian toothfish	Demersal fish	0.5373	9	0.0597
Patagonian toothfish	Euphausia superba	1.2331	5	0.24662
Patagonian toothfish	Euphausiidae	0.0016	1	0.0016
Patagonian toothfish	Herbivorous benthos	0.0299	5	0.00598
Patagonian toothfish	Mackeral icefish	0.6102	4	0.15255
Patagonian toothfish	Myctophidae	0.4796	19	0.0252421
Patagonian toothfish	Mysida	0.0874	3	0.0291333
Patagonian toothfish	Predatory benthos	5.03393	28	0.179783
Predatory benthos	Amphipoda	0.266666	2	0.133333
Predatory benthos	Chaetognatha	0.0666667	1	0.0666667
Predatory benthos	Copepoda	1.73333	6	0.288889
Predatory benthos	Eukaryotes	1.7	2	0.85
Predatory benthos	Euphausiidae	0.2	1	0.2
Predatory benthos	Herbivorous benthos	0.266667	4	0.0666667
Predatory benthos	Ostracoda	0.1	2	0.05
Predatory benthos	Predatory benthos	0.166667	3	0.0555555
Predatory benthos	Pteropoda	0.3	2	0.15
Predatory benthos	Sedentary benthos	0.866667	4	0.216667
Pteropoda	Phytoplankton	1	2	0.5
Ross seal	Antarctic silverfish	0.075	1	0.075
Ross seal	Cephalopoda	0.4	5	0.08
Salpidae	Copepoda	0.2	3	0.0666667
Salpidae	Eukaryotes	0.8	2	0.4
Salpidae	Phytoplankton	1.1	2	0.55
Salpidae	Predatory benthos	0.25	1	0.25
Salpidae	Pteropoda	0.05	1	0.05
Salpidae	Tintinnia	0.8	1	0.8
Seabirds	Amphipoda	37.0089	152	0.24348
Seabirds	Antarctic silverfish	0.2	1	0.2
Seabirds	Bathypelagic fish	1.34886	21	0.0642314
Seabirds	Cephalopoda	25.5628	118	0.216633
Seabirds	Chaetognatha	0.93	4	0.2325
Seabirds	Cod icefish	15.8616	49	0.323706
Seabirds	Coelenterata	0.401	3	0.133667
Seabirds	Copepoda	18.428	55	0.335054
Seabirds	Demersal fish	4.48643	17	0.263908
Seabirds	Detritus	1.343	10	0.1343
Seabirds	Euphausia superba	14.66	32	0.458124
Seabirds	Euphausiidae	14.4482	42	0.344004
Seabirds	Herbivorous benthos	8.2245	42	0.195821
Seabirds	Mackeral icefish	0.154	3	0.0513333
Seabirds	Myctophidae	13.1281	101	0.129982
Seabirds	Mysida	1.39207	9	0.154674
Seabirds	Ostracoda	0.331324	7	0.047332
Seabirds	Polychaeta	0.673	4	0.16825
Seabirds	Predatory benthos	13.217	52	0.254173
Seabirds	Pteropoda	0.23	2	0.115
Seabirds	Salpidae	1.202	9	0.133556
Seabirds	Sedentary benthos	0.333	1	0.333
Sedentary benthos	Eukaryotes	0.13	2	0.065
Sedentary benthos	Herbivorous benthos	0.04	1	0.04
Sedentary benthos	Phytoplankton	0.81	1	0.81
Skuas	Albatross	0.1	2	0.05
Skuas	Antarctic fur seal	3.7308	10	0.37308
Skuas	Cephalopoda	0.077	1	0.077
Skuas	Seabirds	1.4168	8	0.1771
Skuas	Skuas	0.05	1	0.05

## Sheet: East Pacific
Predator	Prey	Total of fraction of occurrence values	Number of times interaction occurs	Average fraction of occurrence value
Adelie penguin	Amphipoda	0.292	1	0.292
Albatross	Amphipoda	1.726	6	0.287667
Albatross	Bathypelagic fish	0.233	4	0.05825
Albatross	Cephalopoda	5.67	22	0.257727
Albatross	Coelenterata	0.394	3	0.131333
Albatross	Euphausia superba	0.396	3	0.132
Albatross	Herbivorous benthos	1.42	16	0.08875
Albatross	Myctophidae	1.317	14	0.0940714
Albatross	Mysida	0.214	3	0.0713333
Albatross	Predatory benthos	5.164	18	0.286889
Amphipoda	Amphipoda	0.0645161	1	0.0645161
Amphipoda	Chaetognatha	0.643547	12	0.0536289
Amphipoda	Coelenterata	3.28302	9	0.36478
Amphipoda	Copepoda	7.17002	42	0.170715
Amphipoda	Euphausia superba	5.708	18	0.317111
Amphipoda	Mysida	0.133311	2	0.0666556
Amphipoda	Ostracoda	0.16129	1	0.16129
Amphipoda	Phytoplankton	7.58807	37	0.205083
Amphipoda	Polychaeta	2.59343	11	0.235766
Amphipoda	Salpidae	1.37549	7	0.196498
Amphipoda	Tintinnia	0.468537	3	0.156179
Antarctic fur seal	Amphipoda	0.056	1	0.056
Antarctic fur seal	Antarctic silverfish	1.057	5	0.2114
Antarctic fur seal	Bathypelagic fish	0.017	2	0.0085
Antarctic fur seal	Cephalopoda	1.08	13	0.0830769
Antarctic fur seal	Cod icefish	0.453	10	0.0453
Antarctic fur seal	Demersal fish	0.813	13	0.0625385
Antarctic fur seal	Euphausia superba	8.408	10	0.8408
Antarctic fur seal	Euphausiidae	1.328	2	0.664
Antarctic fur seal	Herbivorous benthos	0.115	6	0.0191667
Antarctic fur seal	Mackeral icefish	0.03	1	0.03
Antarctic fur seal	Myctophidae	14.611	52	0.280981
Antarctic fur seal	Sedentary benthos	0.007	1	0.007
Cephalopoda	Copepoda	0.333333	1	0.333333
Cephalopoda	Euphausiidae	0.333333	1	0.333333
Chaetognatha	Amphipoda	0.111111	1	0.111111
Chaetognatha	Coelenterata	0.222222	1	0.222222
Chaetognatha	Copepoda	1.33333	4	0.333333
Chaetognatha	Euphausia superba	0.333333	1	0.333333
Chaetognatha	Mysida	0.111111	1	0.111111
Chaetognatha	Phytoplankton	0.222222	2	0.111111
Chaetognatha	Polychaeta	0.253968	2	0.126984
Chinstrap penguin	Antarctic silverfish	0.466	2	0.233
Chinstrap penguin	Bathypelagic fish	0.133	1	0.133
Chinstrap penguin	Cod icefish	0.1	1	0.1
Chinstrap penguin	Myctophidae	0.399	3	0.133
Cod icefish	Amphipoda	4.44986	16	0.278116
Cod icefish	Copepoda	1.6354	8	0.204425
Cod icefish	Euphausia superba	0.0397	1	0.0397
Cod icefish	Herbivorous benthos	0.1058	4	0.02645
Cod icefish	Ostracoda	0.0066	1	0.0066
Copepoda	Chaetognatha	0.05	1	0.05
Copepoda	Coelenterata	1.48316	8	0.185395
Copepoda	Copepoda	6.62481	37	0.179049
Copepoda	Eukaryotes	0.0333333	1	0.0333333
Copepoda	Euphausia superba	7.31521	18	0.406401
Copepoda	Ostracoda	0.15	2	0.075
Copepoda	Phytoplankton	27.1655	69	0.393702
Copepoda	Polychaeta	5.2666	17	0.3098
Copepoda	Tintinnia	0.624673	7	0.089239
Demersal fish	Amphipoda	0.03	2	0.015
Demersal fish	Cod icefish	0.295	7	0.0421429
Demersal fish	Demersal fish	0.074	5	0.0148
Demersal fish	Euphausia superba	1.552	3	0.517333
Demersal fish	Mackeral icefish	0.136	3	0.0453333
Demersal fish	Myctophidae	0.017	1	0.017
Demersal fish	Mysida	0.457	4	0.11425
Demersal fish	Predatory benthos	2.357	6	0.392833
Elephant seal	Antarctic silverfish	0.313	1	0.313
Elephant seal	Cephalopoda	3.075	11	0.279545
Elephant seal	Cod icefish	0.314	4	0.0785
Elephant seal	Demersal fish	0.126	2	0.063
Elephant seal	Myctophidae	1.188	3	0.396
Euphausia superba	Copepoda	0.0625	1	0.0625
Euphausia superba	Eukaryotes	0.03125	1	0.03125
Euphausia superba	Euphausia superba	0.125	1	0.125
Euphausia superba	Phytoplankton	1.15625	3	0.385417
Euphausia superba	Polychaeta	0.03125	1	0.03125
Euphausia superba	Tintinnia	0.03125	1	0.03125
Euphausiidae	Chaetognatha	0.016129	1	0.016129
Euphausiidae	Coelenterata	0.0967742	1	0.0967742
Euphausiidae	Copepoda	1.35484	6	0.225806
Euphausiidae	Eukaryotes	0.016129	1	0.016129
Euphausiidae	Euphausia superba	0.145161	1	0.145161
Euphausiidae	Ostracoda	0.0322581	1	0.0322581
Euphausiidae	Phytoplankton	0.645161	4	0.16129
Euphausiidae	Polychaeta	0.225806	1	0.225806
Euphausiidae	Tintinnia	0.016129	1	0.016129
Gentoo penguin	Antarctic silverfish	1.329	2	0.6645
Gentoo penguin	Cod icefish	1.3	4	0.325
Gentoo penguin	Euphausia superba	0.9	1	0.9
Gentoo penguin	Mackeral icefish	0.714	2	0.357
Gentoo penguin	Myctophidae	0.3	1	0.3
Leopard seal	Cephalopoda	0.1429	1	0.1429
Leopard seal	Cod icefish	0.143	1	0.143
Leopard seal	Herbivorous benthos	0.0714	1	0.0714
Leopard seal	Myctophidae	0.142	2	0.071
Mackeral icefish	Amphipoda	0.092	4	0.023
Mackeral icefish	Cod icefish	0.001	1	0.001
Mackeral icefish	Euphausia superba	2.815	3	0.938333
Mackeral icefish	Euphausiidae	0.079	4	0.01975
Mackeral icefish	Myctophidae	0.017	2	0.0085
Mackeral icefish	Mysida	0.001	1	0.001
Mackeral icefish	Polychaeta	0.001	1	0.001
Mackeral icefish	Predatory benthos	0.976	3	0.325333
Minke whale	Euphausia superba	0.524442	1	0.524442
Myctophidae	Amphipoda	0.0290697	3	0.00968992
Myctophidae	Copepoda	0.267442	3	0.0891473
Myctophidae	Euphausia superba	0.843023	1	0.843023
Myctophidae	Euphausiidae	0.00581395	1	0.00581395
Myctophidae	Ostracoda	0.133721	1	0.133721
Myctophidae	Polychaeta	0.00581395	1	0.00581395
Myctophidae	Salpidae	0.00581395	1	0.00581395
Mysida	Amphipoda	0.0103093	1	0.0103093
Mysida	Chaetognatha	0.572165	3	0.190722
Mysida	Coelenterata	1.31649	3	0.438832
Mysida	Copepoda	2.07009	14	0.147864
Mysida	Eukaryotes	0.0206186	2	0.0103093
Mysida	Ostracoda	0.247423	1	0.247423
Mysida	Phytoplankton	6.96138	17	0.409493
Mysida	Polychaeta	0.311519	2	0.15576
Mysida	Salpidae	0.0103093	1	0.0103093
Mysida	Tintinnia	0.0618557	1	0.0618557
Ostracoda	Coelenterata	0.189245	3	0.0630816
Ostracoda	Copepoda	0.705219	9	0.0783577
Ostracoda	Euphausia superba	4.12624	5	0.825248
Ostracoda	Herbivorous benthos	0.0357143	1	0.0357143
Ostracoda	Phytoplankton	6.94125	19	0.365329
Ostracoda	Polychaeta	0.494869	3	0.164956
Polychaeta	Coelenterata	0.0833333	1	0.0833333
Polychaeta	Eukaryotes	0.333333	1	0.333333
Polychaeta	Euphausia superba	0.75	2	0.375
Polychaeta	Phytoplankton	3.73039	13	0.286953
Polychaeta	Salpidae	0.1	1	0.1
Polychaeta	Tintinnia	0.0588235	1	0.0588235
Predatory benthos	Amphipoda	0.038	1	0.038
Predatory benthos	Coelenterata	0.051	1	0.051
Predatory benthos	Eukaryotes	0.051	1	0.051
Predatory benthos	Euphausiidae	0.103	1	0.103
Predatory benthos	Herbivorous benthos	0.295	3	0.0983333
Predatory benthos	Mysida	0.013	1	0.013
Predatory benthos	Ostracoda	0.013	1	0.013
Predatory benthos	Phytoplankton	0.026	1	0.026
Predatory benthos	Polychaeta	0.231	1	0.231
Predatory benthos	Predatory benthos	0.667	5	0.1334
Predatory benthos	Sedentary benthos	0.488	2	0.244
Salpidae	Copepoda	0.04	1	0.04
Salpidae	Euphausia superba	0.48	1	0.48
Salpidae	Phytoplankton	0.88	1	0.88
Seabirds	Amphipoda	9.52	23	0.413913
Seabirds	Antarctic silverfish	0.92	2	0.46
Seabirds	Antarctic toothfish	0.007	1	0.007
Seabirds	Bathypelagic fish	0.071	5	0.0142
Seabirds	Cephalopoda	1.976	12	0.164667
Seabirds	Cod icefish	26.869	92	0.292054
Seabirds	Demersal fish	4.224	23	0.183652
Seabirds	Euphausia superba	0.33	1	0.33
Seabirds	Euphausiidae	0.95	1	0.95
Seabirds	Herbivorous benthos	2.271	21	0.108143
Seabirds	Myctophidae	0.075	5	0.015
Seabirds	Polychaeta	1.475	11	0.134091
Weddell seal	Amphipoda	0.055	2	0.0275
Weddell seal	Antarctic silverfish	0.396	2	0.198
Weddell seal	Bathypelagic fish	0.029	2	0.0145
Weddell seal	Cephalopoda	2.28	7	0.325714
Weddell seal	Cod icefish	0.919	11	0.0835455
Weddell seal	Demersal fish	0.42	7	0.06
Weddell seal	Euphausia superba	0.237	2	0.1185
Weddell seal	Euphausiidae	0.341	1	0.341
Weddell seal	Herbivorous benthos	1.139	13	0.0876154
Weddell seal	Myctophidae	1.511	9	0.167889
Weddell seal	Polychaeta	0.025	2	0.0125
Weddell seal	Predatory benthos	0.249	3	0.083

## Sheet: Indian
Predator	Prey	Total of fraction of occurrence values	Number of times interaction occurs	Average fraction of occurrence value
Adelie penguin	Amphipoda	1.8885	14	0.134893
Adelie penguin	Antarctic silverfish	0.362369	1	0.362369
Adelie penguin	Cephalopoda	0.0087108	1	0.0087108
Adelie penguin	Cod icefish	0.207317	4	0.0518293
Adelie penguin	Coelenterata	0.00174216	1	0.00174216
Adelie penguin	Demersal fish	0.0749129	4	0.0187282
Adelie penguin	Euphausia superba	0.656794	1	0.656794
Adelie penguin	Euphausiidae	6.85	11	0.622727
Adelie penguin	Herbivorous benthos	0.0087108	2	0.0043554
Adelie penguin	Myctophidae	0.00174216	1	0.00174216
Adelie penguin	Mysida	0.00696864	1	0.00696864
Adelie penguin	Polychaeta	0.00696864	1	0.00696864
Adelie penguin	Predatory benthos	0.00348432	2	0.00174216
Adelie penguin	Pteropoda	0.0522648	1	0.0522648
Albatross	Amphipoda	0.852	13	0.0655385
Albatross	Bathypelagic fish	0.372	9	0.0413333
Albatross	Cephalopoda	6.24	26	0.24
Albatross	Cod icefish	0.696	12	0.058
Albatross	Copepoda	0.044	3	0.0146667
Albatross	Demersal fish	1.007	12	0.0839167
Albatross	Detritus	0.889	6	0.148167
Albatross	Euphausia superba	0.342	1	0.342
Albatross	Euphausiidae	0.026	1	0.026
Albatross	Herbivorous benthos	0.395	15	0.0263333
Albatross	Mackeral icefish	0.213	3	0.071
Albatross	Myctophidae	0.07	4	0.0175
Albatross	Patagonian toothfish	0.859	3	0.286333
Albatross	Polychaeta	0.125	2	0.0625
Albatross	Predatory benthos	1.006	7	0.143714
Albatross	Seabirds	0.009	1	0.009
Antarctic fur seal	Amphipoda	1.105	7	0.157857
Antarctic fur seal	Antarctic silverfish	0.153	2	0.0765
Antarctic fur seal	Bathypelagic fish	0.268	2	0.134
Antarctic fur seal	Cephalopoda	7.536	22	0.342545
Antarctic fur seal	Cod icefish	1.091	8	0.136375
Antarctic fur seal	Demersal fish	2.727	15	0.1818
Antarctic fur seal	Euphausiidae	1.954	3	0.651333
Antarctic fur seal	Herbivorous benthos	2.99	14	0.213571
Antarctic fur seal	Mackeral icefish	0.985	5	0.197
Antarctic fur seal	Myctophidae	7.026	24	0.29275
Antarctic fur seal	Polychaeta	0.177	4	0.04425
Antarctic fur seal	Predatory benthos	1.297	7	0.185286
Antarctic silverfish	Copepoda	0.933333	1	0.933333
Antarctic silverfish	Euphausiidae	0.777778	1	0.777778
Antarctic silverfish	Predatory benthos	0.0444444	1	0.0444444
Bathypelagic fish	Chaetognatha	0.375	1	0.375
Bathypelagic fish	Copepoda	0.125	1	0.125
Bathypelagic fish	Euphausia superba	0.25	1	0.25
Bathypelagic fish	Euphausiidae	0.125	1	0.125
Bathypelagic fish	Polychaeta	0.3125	1	0.3125
Bathypelagic fish	Predatory benthos	0.125	1	0.125
Cephalopoda	Amphipoda	0.014	1	0.014
Cephalopoda	Antarctic silverfish	0.2075	1	0.2075
Cephalopoda	Bathypelagic fish	0.403	2	0.2015
Cephalopoda	Cephalopoda	0.7903	8	0.0987875
Cephalopoda	Copepoda	0.07	3	0.0233333
Cephalopoda	Demersal fish	0.167	1	0.167
Cephalopoda	Euphausia superba	0.974833	2	0.487416
Cephalopoda	Euphausiidae	0.139	2	0.0695
Cephalopoda	Mackeral icefish	0.042	1	0.042
Cephalopoda	Myctophidae	1.0302	11	0.0936545
Cephalopoda	Patagonian toothfish	0.083	1	0.083
Cephalopoda	Predatory benthos	0.616833	4	0.154208
Cod icefish	Amphipoda	0.128	1	0.128
Cod icefish	Copepoda	1.35	3	0.45
Cod icefish	Euphausiidae	0.125	1	0.125
Cod icefish	Herbivorous benthos	0.519	2	0.2595
Cod icefish	Polychaeta	0.367	1	0.367
Cod icefish	Pteropoda	0.285	2	0.1425
Demersal fish	Antarctic silverfish	0.321429	1	0.321429
Demersal fish	Cephalopoda	3.72467	22	0.169303
Demersal fish	Cod icefish	0.0178571	1	0.0178571
Demersal fish	Demersal fish	0.607143	2	0.303571
Demersal fish	Euphausia superba	1.07143	3	0.357143
Demersal fish	Euphausiidae	1.08929	4	0.272321
Demersal fish	Predatory benthos	0.553571	3	0.184524
Elephant seal	Amphipoda	0.5	1	0.5
Elephant seal	Cephalopoda	13.903	33	0.421303
Elephant seal	Euphausiidae	0.5	1	0.5
Elephant seal	Herbivorous benthos	0.917	1	0.917
Elephant seal	Myctophidae	0.45	4	0.1125
Elephant seal	Mysida	0.125	1	0.125
Elephant seal	Patagonian toothfish	0.23	2	0.115
Elephant seal	Predatory benthos	0.083	1	0.083
Elephant seal	Sedentary benthos	1.2	3	0.4
Emperor penguin	Amphipoda	0.13	3	0.0433333
Emperor penguin	Antarctic silverfish	0.03	1	0.03
Emperor penguin	Bathypelagic fish	0.184	1	0.184
Emperor penguin	Cephalopoda	1.063	6	0.177167
Emperor penguin	Cod icefish	0.44	4	0.11
Emperor penguin	Copepoda	0.03	1	0.03
Emperor penguin	Demersal fish	0.45	5	0.09
Emperor penguin	Euphausia superba	0.16	1	0.16
Emperor penguin	Euphausiidae	0.29	1	0.29
Emperor penguin	Predatory benthos	0.87	1	0.87
Gentoo penguin	Amphipoda	0.418	1	0.418
Gentoo penguin	Bathypelagic fish	0.018	1	0.018
Gentoo penguin	Cephalopoda	0.527	2	0.2635
Gentoo penguin	Cod icefish	0.328	3	0.109333
Gentoo penguin	Demersal fish	0.473	2	0.2365
Gentoo penguin	Herbivorous benthos	0.018	1	0.018
Gentoo penguin	Mackeral icefish	0.309	1	0.309
Gentoo penguin	Myctophidae	0.801	4	0.20025
King penguin	Amphipoda	0.083	1	0.083
King penguin	Cephalopoda	0.209	4	0.05225
King penguin	Cod icefish	0.042	1	0.042
King penguin	Mackeral icefish	0.25	1	0.25
King penguin	Myctophidae	1.542	6	0.257
Leopard seal	Adelie penguin	2.698	3	0.899333
Leopard seal	Amphipoda	0.493	6	0.0821667
Leopard seal	Cod icefish	0.263	5	0.0526
Leopard seal	Crabeater seal	0.419	3	0.139667
Leopard seal	Demersal fish	0.158	2	0.079
Leopard seal	Euphausia superba	0.243	3	0.081
Macaroni penguin	Amphipoda	0.902	4	0.2255
Macaroni penguin	Cephalopoda	0.233	2	0.1165
Macaroni penguin	Cod icefish	0.334	2	0.167
Macaroni penguin	Euphausiidae	1.875	3	0.625
Macaroni penguin	Mackeral icefish	0.271	1	0.271
Macaroni penguin	Myctophidae	1.976	5	0.3952
Macaroni penguin	Mysida	0.021	1	0.021
Minke whale	Euphausia superba	1.32749	3	0.442495
Minke whale	Euphausiidae	0.111111	1	0.111111
Myctophidae	Amphipoda	0.36086	3	0.120287
Myctophidae	Chaetognatha	0.019084	1	0.019084
Myctophidae	Copepoda	1.11312	2	0.556558
Myctophidae	Euphausia superba	0.0229008	1	0.0229008
Myctophidae	Euphausiidae	0.766482	5	0.153296
Myctophidae	Myctophidae	0.00381679	1	0.00381679
Myctophidae	Ostracoda	0.0343511	1	0.0343511
Myctophidae	Polychaeta	0.0267176	1	0.0267176
Myctophidae	Predatory benthos	0.274462	3	0.0914874
Myctophidae	Pteropoda	0.103053	2	0.0515267
Rockhopper penguins	Amphipoda	0.231	1	0.231
Rockhopper penguins	Cephalopoda	0.231	2	0.1155
Rockhopper penguins	Cod icefish	0.154	2	0.077
Rockhopper penguins	Euphausiidae	0.808	1	0.808
Rockhopper penguins	Myctophidae	0.501	2	0.2505
Seabirds	Amphipoda	32.585	113	0.288363
Seabirds	Antarctic silverfish	3.397	4	0.84925
Seabirds	Bathypelagic fish	0.493	17	0.029
Seabirds	Cephalopoda	8.3	48	0.172917
Seabirds	Cod icefish	0.396	7	0.0565714
Seabirds	Copepoda	3.034	26	0.116692
Seabirds	Demersal fish	1.733	11	0.157545
Seabirds	Detritus	0.4	4	0.1
Seabirds	Elephant seal	0.033	1	0.033
Seabirds	Euphausia superba	12.4973	22	0.568061
Seabirds	Euphausiidae	14.411	33	0.436697
Seabirds	Herbivorous benthos	4.673	25	0.18692
Seabirds	Myctophidae	8.55426	70	0.122204
Seabirds	Mysida	0.047	2	0.0235
Seabirds	Ostracoda	0.022	2	0.011
Seabirds	Polychaeta	6.65	13	0.511538
Seabirds	Predatory benthos	6.266	21	0.298381
Seabirds	Salpidae	0.881	5	0.1762
Seabirds	Seabirds	0.351	6	0.0585
Seabirds	Weddell seal	0.117	1	0.117
Skuas	Adelie penguin	3.465	30	0.1155
Skuas	Cephalopoda	0.035	1	0.035
Skuas	Elephant seal	0.059	1	0.059
Skuas	Seabirds	26.663	82	0.325159
Skuas	Skuas	1.187	24	0.0494583
Skuas	Weddell seal	2.017	33	0.0611212
Weddell seal	Amphipoda	2.101	27	0.0778148
Weddell seal	Antarctic silverfish	0.33	2	0.165
Weddell seal	Antarctic toothfish	0.01	1	0.01
Weddell seal	Cephalopoda	3.432	20	0.1716
Weddell seal	Cod icefish	0.09	6	0.015
Weddell seal	Demersal fish	0.04	2	0.02
Weddell seal	Euphausiidae	0.162	3	0.054
Weddell seal	Herbivorous benthos	9.291	43	0.21607
Weddell seal	Mysida	0.192	4	0.048
Weddell seal	Polychaeta	0.11	4	0.0275
Weddell seal	Predatory benthos	10.278	37	0.277784
Weddell seal	Sedentary benthos	0.018	2	0.009

## Sheet: West Pacific
Predator	Prey	Total of fraction of occurrence values	Number of times interaction occurs	Average fraction of occurrence value
Adelie penguin	Predatory benthos	0.67	1	0.67
Albatross	Cephalopoda	0.95	2	0.475
Albatross	Predatory benthos	0.875	2	0.4375
Amphipoda	Coelenterata	3.01037	8	0.376296
Amphipoda	Copepoda	1.04035	8	0.130044
Amphipoda	Eukaryotes	0.134639	3	0.0448797
Amphipoda	Ostracoda	0.129167	2	0.0645833
Amphipoda	Phytoplankton	16.2125	43	0.377034
Amphipoda	Polychaeta	1.98531	7	0.283615
Amphipoda	Predatory benthos	1.17102	5	0.234203
Amphipoda	Pteropoda	2.07434	6	0.345722
Amphipoda	Tintinnia	4.17398	16	0.260874
Antarctic silverfish	Copepoda	4.61667	10	0.461667
Antarctic silverfish	Polychaeta	0.888889	1	0.888889
Antarctic silverfish	Predatory benthos	2.32172	4	0.580429
Antarctic silverfish	Pteropoda	0.972727	4	0.243182
Antarctic toothfish	Amphipoda	0.002	1	0.002
Antarctic toothfish	Bathypelagic fish	0.054	2	0.027
Antarctic toothfish	Cephalopoda	0.252	5	0.0504
Antarctic toothfish	Coelenterata	0.0024	2	0.0012
Antarctic toothfish	Demersal fish	0.9944	6	0.165733
Antarctic toothfish	Herbivorous benthos	0.2544	4	0.0636
Antarctic toothfish	Predatory benthos	0.1574	4	0.03935
Antarctic toothfish	Sedentary benthos	0.0008	1	0.0008
Bathypelagic fish	Polychaeta	0.25	1	0.25
Cephalopoda	Bathypelagic fish	0.054054	2	0.027027
Cephalopoda	Cephalopoda	0.243243	1	0.243243
Cephalopoda	Demersal fish	0.486486	2	0.243243
Cephalopoda	Myctophidae	0.837838	4	0.20946
Chaetognatha	Copepoda	3.74329	14	0.267378
Chaetognatha	Polychaeta	1.04762	2	0.52381
Chaetognatha	Pteropoda	0.428571	1	0.428571
Cod icefish	Amphipoda	0.288	16	0.018
Cod icefish	Cod icefish	0.011	1	0.011
Cod icefish	Coelenterata	0.011	1	0.011
Cod icefish	Demersal fish	0.012	3	0.004
Cod icefish	Euphausiidae	0.019	3	0.00633333
Cod icefish	Herbivorous benthos	1.131	17	0.0665294
Cod icefish	Mysida	0.014	1	0.014
Cod icefish	Ostracoda	0.004	1	0.004
Cod icefish	Polychaeta	0.824	18	0.0457778
Cod icefish	Predatory benthos	0.101	10	0.0101
Cod icefish	Pteropoda	0.081	1	0.081
Copepoda	Coelenterata	0.054054	2	0.027027
Copepoda	Copepoda	8.01775	43	0.186459
Copepoda	Eukaryotes	2.72457	21	0.129741
Copepoda	Ostracoda	0.027027	1	0.027027
Copepoda	Phytoplankton	36.9937	96	0.385351
Copepoda	Polychaeta	2.51381	14	0.179558
Copepoda	Predatory benthos	0.17873	5	0.0357459
Copepoda	Pteropoda	1.16274	12	0.0968951
Copepoda	Tintinnia	11.0103	57	0.193163
Demersal fish	Amphipoda	1.116	11	0.101455
Demersal fish	Antarctic silverfish	1.357	2	0.6785
Demersal fish	Cod icefish	0.515	6	0.0858333
Demersal fish	Copepoda	0.976	4	0.244
Demersal fish	Demersal fish	0.118	3	0.0393333
Demersal fish	Euphausia superba	0.023	1	0.023
Demersal fish	Euphausiidae	0.015	1	0.015
Demersal fish	Herbivorous benthos	0.163	4	0.04075
Demersal fish	Mysida	1.209	6	0.2015
Demersal fish	Polychaeta	0.272727	1	0.272727
Demersal fish	Predatory benthos	0.875	1	0.875
Demersal fish	Pteropoda	0.153409	2	0.0767045
Emperor penguin	Amphipoda	4.585	7	0.655
Emperor penguin	Antarctic silverfish	0.951	1	0.951
Emperor penguin	Cod icefish	0.146	3	0.0486667
Emperor penguin	Demersal fish	0.853	6	0.142167
Emperor penguin	Euphausia superba	0.098	1	0.098
Emperor penguin	Euphausiidae	0.073	1	0.073
Emperor penguin	Mysida	0.122	1	0.122
Emperor penguin	Predatory benthos	0.024	1	0.024
Euphausiidae	Copepoda	1.08333	3	0.361111
Euphausiidae	Phytoplankton	2.91667	5	0.583333
Euphausiidae	Polychaeta	0.25	1	0.25
Euphausiidae	Pteropoda	0.25	1	0.25
Euphausiidae	Tintinnia	1.125	4	0.28125
Myctophidae	Amphipoda	1.364	7	0.194857
Myctophidae	Copepoda	2.478	13	0.190615
Myctophidae	Euphausia superba	0.508	2	0.254
Myctophidae	Euphausiidae	1.822	9	0.202444
Myctophidae	Pteropoda	0.023	1	0.023
Myctophidae	Salpidae	0.011	1	0.011
Mysida	Coelenterata	0.25	1	0.25
Mysida	Copepoda	0.875	1	0.875
Mysida	Eukaryotes	0.375	1	0.375
Mysida	Phytoplankton	1	2	0.5
Mysida	Predatory benthos	0.125	1	0.125
Mysida	Pteropoda	0.5	1	0.5
Mysida	Tintinnia	0.875	3	0.291667
New Zealand sea lion	Antarctic fur seal	0.02	1	0.02
New Zealand sea lion	Bathypelagic fish	0.02	1	0.02
New Zealand sea lion	Cephalopoda	0.18	1	0.18
New Zealand sea lion	Cod icefish	0.353	3	0.117667
New Zealand sea lion	Coelenterata	0.02	1	0.02
New Zealand sea lion	Demersal fish	0.625	1	0.625
New Zealand sea lion	Euphausiidae	0.02	1	0.02
New Zealand sea lion	Herbivorous benthos	0.72	4	0.18
New Zealand sea lion	Myctophidae	0.331	5	0.0662
New Zealand sea lion	New Zealand sea lion	0.2	1	0.2
New Zealand sea lion	Patagonian toothfish	0.417	1	0.417
New Zealand sea lion	Predatory benthos	0.44	1	0.44
Ostracoda	Coelenterata	0.328118	4	0.0820294
Ostracoda	Copepoda	1.47316	8	0.184145
Ostracoda	Eukaryotes	0.0666667	1	0.0666667
Ostracoda	Phytoplankton	6.34271	17	0.373101
Ostracoda	Polychaeta	1.21554	2	0.60777
Ostracoda	Predatory benthos	1.2681	3	0.4227
Ostracoda	Pteropoda	0.179054	2	0.089527
Ostracoda	Tintinnia	0.184424	6	0.0307373
Polychaeta	Eukaryotes	0.42	1	0.42
Polychaeta	Herbivorous benthos	2.13	4	0.5325
Polychaeta	Phytoplankton	1.54091	5	0.308182
Polychaeta	Polychaeta	0.28	1	0.28
Polychaeta	Predatory benthos	0.42	2	0.21
Pteropoda	Phytoplankton	0.733333	3	0.244444
Pteropoda	Pteropoda	0.8125	1	0.8125
Royal penguin	Amphipoda	0.17033	2	0.085165
Royal penguin	Cephalopoda	0.15934	3	0.0531135
Royal penguin	Cod icefish	0.043956	1	0.043956
Royal penguin	Euphausiidae	0.39011	2	0.195055
Royal penguin	Myctophidae	0.972528	4	0.243132
Seabirds	Amphipoda	1.457	5	0.2914
Seabirds	Antarctic silverfish	1.04	4	0.26
Seabirds	Cephalopoda	9.965	31	0.321452
Seabirds	Cod icefish	0.617	1	0.617
Seabirds	Demersal fish	0.699	4	0.17475
Seabirds	Detritus	1.39	3	0.463333
Seabirds	Euphausia superba	4.28	6	0.713333
Seabirds	Euphausiidae	0.643	2	0.3215
Seabirds	Herbivorous benthos	0.071	1	0.071
Seabirds	Myctophidae	0.394	3	0.131333
Seabirds	Polychaeta	0.28	2	0.14
Seabirds	Predatory benthos	0.99	5	0.198
Seabirds	Seabirds	0.55	6	0.0916667
Seabirds	Sedentary benthos	0.67	1	0.67
Skuas	Amphipoda	0.05	1	0.05
Skuas	Antarctic silverfish	1	2	0.5
Skuas	Cephalopoda	0.6	3	0.2
Skuas	Euphausia superba	0.05	1	0.05
Weddell seal	Amphipoda	0.662745	3	0.220915
Weddell seal	Antarctic silverfish	5.34257	7	0.763224
Weddell seal	Cephalopoda	0.715749	12	0.0596457
Weddell seal	Cod icefish	0.507943	8	0.0634929
Weddell seal	Copepoda	0.501961	3	0.167321
Weddell seal	Herbivorous benthos	1.16647	5	0.233294
Weddell seal	Mysida	0.654903	3	0.218301
Weddell seal	Predatory benthos	1.485	5	0.297
