# Supplementary material for: Decades of dietary data demonstrate regional food web structures in the Southern Ocean
Source: Ecol Evol. 2020 Dec 9;11(1):227–41. doi: 10.1002/ece3.7017 (PMC7790630; doi:10.1002/ece3.7017)
Supplement: Supplementary file 3 — Appendix S3 [file ECE3-11-227-s003.xlsx]

## Sheet: West Pacific
Appendix S3
Predator	Prey	Total of fraction diet by weight values	Number of times interaction occurs	Average fraction diet by weight value
Adelie penguin	Euphausiidae	15.36	33	0.465455
Bathypelagic fish	Amphipoda	1.1234	3	0.374467
Bathypelagic fish	Copepoda	0.002	1	0.002
Bathypelagic fish	Euphausiidae	0.821844	2	0.410922
Bathypelagic fish	Ostracoda	0.065	1	0.065
Bathypelagic fish	Predatory benthos	0.021	1	0.021
Cod icefish	Amphipoda	0.0677	12	0.00564167
Cod icefish	Cod icefish	0.0362	1	0.0362
Cod icefish	Coelenterata	0.0012	1	0.0012
Cod icefish	Demersal fish	0.0543	3	0.0181
Cod icefish	Euphausiidae	0.0003	3	0.0001
Cod icefish	Herbivorous benthos	1.166	16	0.072875
Cod icefish	Mysida	0.0001	1	0.0001
Cod icefish	Ostracoda	0.0002	1	0.0002
Cod icefish	Polychaeta	0.2898	18	0.0161
Cod icefish	Predatory benthos	0.0249	10	0.00249
Cod icefish	Pteropoda	0.0061	1	0.0061
Demersal fish	Amphipoda	0.294	1	0.294
Demersal fish	Antarctic silverfish	1.124	2	0.562
Demersal fish	Chaetognatha	0.113	1	0.113
Demersal fish	Cod icefish	0.414	6	0.069
Demersal fish	Coelenterata	0.282	1	0.282
Demersal fish	Copepoda	0.241	1	0.241
Demersal fish	Demersal fish	0.317	3	0.105667
Demersal fish	Euphausiidae	0.201	2	0.1005
Demersal fish	Predatory benthos	0.154	1	0.154
Elephant seal	Cephalopoda	0.83	9	0.0922222
Emperor penguin	Predatory benthos	0.316	2	0.158
Gentoo penguin	Cephalopoda	0.187	6	0.0311667
King penguin	Cephalopoda	0.021	3	0.007
Myctophidae	Amphipoda	4.37408	2	2.18704
Myctophidae	Cephalopoda	0.043	2	0.0215
Myctophidae	Chaetognatha	0.146	4	0.0365
Myctophidae	Copepoda	4.65791	1	4.65791
Myctophidae	Euphausia superba	0.332522	21	0.0158344
Myctophidae	Euphausiidae	4.41935	1	4.41935
Myctophidae	Herbivorous benthos	0.0069	4	0.001725
Myctophidae	Mysida	0.018	26	0.000692308
Myctophidae	Ostracoda	0.054	2	0.027
Myctophidae	Predatory benthos	2.742	22	0.124636
Myctophidae	Pteropoda	0.0253466	3	0.00844887
Myctophidae	Salpidae	0.003	2	0.0015
Patagonian toothfish	Cephalopoda	0.998	8	0.12475
Royal penguin	Amphipoda	0.0006	18	3.33333e-05
Royal penguin	Cephalopoda	0.0295	1	0.0295
Royal penguin	Cod icefish	0.0008	1	0.0008
Royal penguin	Euphausiidae	0.192	9	0.0213333
Royal penguin	Myctophidae	0.412	1	0.412
Seabirds	Amphipoda	0.2	3	0.0666667
Seabirds	Bathypelagic fish	0.5	1	0.5
Seabirds	Cephalopoda	0.006	2	0.003
Seabirds	Cod icefish	0.473	4	0.11825
Seabirds	Copepoda	0.7	6	0.116667
Seabirds	Demersal fish	0.527	1	0.527
Seabirds	Euphausiidae	1.048	1	1.048
Seabirds	Herbivorous benthos	0.002	1	0.002
Seabirds	Predatory benthos	0.013	2	0.0065
Seabirds	Pteropoda	0.5	2	0.25

## Sheet: Atlantic
Predator	Prey	Total of fraction diet by weight values	Number of times interaction occurs	Average fraction diet by weight value
Adelie penguin	Amphipoda	0.004	1	0.004
Adelie penguin	Cephalopoda	0.54	2	0.27
Adelie penguin	Euphausia superba	8.2479	9	0.916433
Adelie penguin	Euphausiidae	0.02	1	0.02
Adelie penguin	Myctophidae	0.14	1	0.14
Adelie penguin	Predatory benthos	4.9842	5	0.99684
Albatross	Amphipoda	0.039475	8	0.00493438
Albatross	Bathypelagic fish	0.243841	6	0.0406402
Albatross	Cephalopoda	15.9655	92	0.173538
Albatross	Cod icefish	0.351208	10	0.0351208
Albatross	Copepoda	0.011	2	0.0055
Albatross	Demersal fish	2.07016	21	0.0985789
Albatross	Detritus	0.084	1	0.084
Albatross	Euphausia superba	2.5764	11	0.234218
Albatross	Euphausiidae	0.37905	1	0.37905
Albatross	Herbivorous benthos	0.049	1	0.049
Albatross	Mackeral icefish	0.470544	5	0.0941088
Albatross	Myctophidae	0.078076	17	0.00459271
Albatross	Predatory benthos	2.81427	21	0.134013
Antarctic fur seal	Antarctic silverfish	0.001071	1	0.001071
Antarctic fur seal	Cephalopoda	0.142	3	0.0473333
Antarctic fur seal	Cod icefish	2.98906	17	0.175827
Antarctic fur seal	Demersal fish	0.34371	12	0.0286425
Antarctic fur seal	Euphausia superba	2.256	3	0.752
Antarctic fur seal	Mackeral icefish	9.384	14	0.670286
Antarctic fur seal	Myctophidae	2.15831	35	0.0616661
Chinstrap penguin	Amphipoda	0.047	1	0.047
Chinstrap penguin	Euphausia superba	4.9461	5	0.98922
Chinstrap penguin	Predatory benthos	3.9944	4	0.9986
Demersal fish	Amphipoda	0.0043	4	0.001075
Demersal fish	Bathypelagic fish	0.0783	2	0.03915
Demersal fish	Cephalopoda	0.0005	1	0.0005
Demersal fish	Cod icefish	0.7142	9	0.0793556
Demersal fish	Demersal fish	0.2448	6	0.0408
Demersal fish	Euphausia superba	0.5541	3	0.1847
Demersal fish	Euphausiidae	0.0001	1	0.0001
Demersal fish	Herbivorous benthos	0.0007	4	0.000175
Demersal fish	Mackeral icefish	1.0667	3	0.355567
Demersal fish	Myctophidae	0.0001	1	0.0001
Demersal fish	Mysida	0.0072	2	0.0036
Demersal fish	Patagonian toothfish	0.1675	1	0.1675
Demersal fish	Polychaeta	0.0026	2	0.0013
Demersal fish	Predatory benthos	0.1392	9	0.0154667
Elephant seal	Cephalopoda	2.99999	4	0.749998
Emperor penguin	Cephalopoda	0.99	4	0.2475
Gentoo penguin	Amphipoda	0.036	1	0.036
Gentoo penguin	Cephalopoda	0.076	6	0.0126667
Gentoo penguin	Demersal fish	0.044	1	0.044
Gentoo penguin	Euphausia superba	23.873	48	0.497354
Gentoo penguin	Euphausiidae	0.06	2	0.03
Gentoo penguin	Mackeral icefish	6.3287	21	0.301367
Gentoo penguin	Myctophidae	0.003	2	0.0015
Gentoo penguin	Mysida	0.003	1	0.003
Gentoo penguin	Predatory benthos	1.037	3	0.345667
King penguin	Cephalopoda	1.016	5	0.2032
King penguin	Myctophidae	1.84	2	0.92
Macaroni penguin	Amphipoda	0.72	3	0.24
Macaroni penguin	Cephalopoda	0.22	4	0.055
Macaroni penguin	Cod icefish	0.048	2	0.024
Macaroni penguin	Demersal fish	0.043	1	0.043
Macaroni penguin	Euphausia superba	8.776	14	0.626857
Macaroni penguin	Euphausiidae	0.036	1	0.036
Macaroni penguin	Mackeral icefish	0.009	1	0.009
Macaroni penguin	Myctophidae	0.65	5	0.13
Macaroni penguin	Predatory benthos	2.08	3	0.693333
Rockhopper penguins	Cephalopoda	0.006	1	0.006
Rockhopper penguins	Predatory benthos	0.951	1	0.951
Seabirds	Amphipoda	6.10057	111	0.0549601
Seabirds	Bathypelagic fish	0.776902	16	0.0485564
Seabirds	Cephalopoda	10.404	89	0.116899
Seabirds	Chaetognatha	0.136	3	0.0453333
Seabirds	Cod icefish	0.309519	3	0.103173
Seabirds	Coelenterata	0.013	1	0.013
Seabirds	Copepoda	6.22224	47	0.132388
Seabirds	Demersal fish	0.059797	3	0.0199323
Seabirds	Detritus	0.691	4	0.17275
Seabirds	Euphausia superba	13.4333	47	0.285815
Seabirds	Euphausiidae	6.84028	38	0.180007
Seabirds	Herbivorous benthos	1.04078	13	0.0800603
Seabirds	King penguin	0.052746	1	0.052746
Seabirds	Macaroni penguin	0.061686	1	0.061686
Seabirds	Myctophidae	22.753	87	0.261529
Seabirds	Mysida	0.041833	3	0.0139443
Seabirds	Ostracoda	0.019498	4	0.0048745
Seabirds	Predatory benthos	16.829	54	0.311648
Seabirds	Pteropoda	0.006	1	0.006
Seabirds	Salpidae	0.754	15	0.0502667
Seabirds	Seabirds	0.037548	5	0.0075096
Seabirds	Sedentary benthos	0.014	1	0.014
Subantarctic fur seal	Myctophidae	1	2	0.5

## Sheet: East Pacific
Predator	Prey	Total of fraction diet by weight values	Number of times interaction occurs	Average fraction diet by weight value
Adelie penguin	Amphipoda	0.002	1	0.002
Adelie penguin	Euphausia superba	1.933	2	0.9665
Albatross	Amphipoda	0.112	4	0.028
Albatross	Bathypelagic fish	0.005	1	0.005
Albatross	Cephalopoda	5.676	22	0.258
Albatross	Coelenterata	0.101	3	0.0336667
Albatross	Euphausia superba	0.142	2	0.071
Albatross	Herbivorous benthos	0.071	10	0.0071
Albatross	Myctophidae	0.048	6	0.008
Albatross	Mysida	0.013	1	0.013
Albatross	Predatory benthos	0.714	16	0.044625
Antarctic fur seal	Antarctic silverfish	0.435599	3	0.1452
Antarctic fur seal	Bathypelagic fish	0.00027	1	0.00027
Antarctic fur seal	Cephalopoda	0.108	5	0.0216
Antarctic fur seal	Cod icefish	0.007316	5	0.0014632
Antarctic fur seal	Demersal fish	0.206322	10	0.0206322
Antarctic fur seal	Euphausia superba	2.254	4	0.5635
Antarctic fur seal	Euphausiidae	0.907	2	0.4535
Antarctic fur seal	Myctophidae	0.198184	10	0.0198184
Chinstrap penguin	Antarctic silverfish	8e-06	1	8e-06
Chinstrap penguin	Bathypelagic fish	0.00242	1	0.00242
Chinstrap penguin	Cod icefish	0.000248	1	0.000248
Chinstrap penguin	Euphausia superba	1.987	2	0.9935
Chinstrap penguin	Myctophidae	0.001324	3	0.000441333
Cod icefish	Amphipoda	2.8613	15	0.190753
Cod icefish	Copepoda	0.3195	8	0.0399375
Cod icefish	Euphausia superba	0.125	1	0.125
Cod icefish	Herbivorous benthos	0.0022	3	0.000733333
Cod icefish	Ostracoda	0.0002	1	0.0002
Demersal fish	Cephalopoda	0.074	1	0.074
Demersal fish	Cod icefish	0.482	3	0.160667
Demersal fish	Demersal fish	0.072	1	0.072
Demersal fish	Euphausia superba	0.105	2	0.0525
Demersal fish	Euphausiidae	0.002	1	0.002
Demersal fish	Mackeral icefish	0.067	1	0.067
Demersal fish	Myctophidae	0.141	3	0.047
Demersal fish	Mysida	0.009	1	0.009
Demersal fish	Predatory benthos	0.114	2	0.057
Gentoo penguin	Antarctic silverfish	0.289624	2	0.144812
Gentoo penguin	Cod icefish	0.057219	4	0.0143047
Gentoo penguin	Euphausia superba	1.519	2	0.7595
Gentoo penguin	Mackeral icefish	0.084874	2	0.042437
Gentoo penguin	Myctophidae	0.039446	1	0.039446
Leopard seal	Cephalopoda	0.0041	1	0.0041
Leopard seal	Cod icefish	0.0201115	1	0.0201115
Leopard seal	Euphausia superba	0.8312	1	0.8312
Leopard seal	Myctophidae	0.0163885	2	0.00819425
Mackeral icefish	Euphausia superba	0.987	1	0.987
Mackeral icefish	Myctophidae	0.001	1	0.001
Mackeral icefish	Predatory benthos	0.999	2	0.4995
Myctophidae	Amphipoda	0.382	3	0.127333
Myctophidae	Chaetognatha	0.051	4	0.01275
Myctophidae	Copepoda	1.779	23	0.0773478
Myctophidae	Demersal fish	0.064	1	0.064
Myctophidae	Euphausia superba	1.114	2	0.557
Myctophidae	Euphausiidae	3.905	15	0.260333
Myctophidae	Herbivorous benthos	0.005	2	0.0025
Myctophidae	Myctophidae	0.072	1	0.072
Myctophidae	Ostracoda	0.026	4	0.0065
Myctophidae	Polychaeta	0.001	1	0.001
Seabirds	Amphipoda	0.28	1	0.28
Seabirds	Antarctic silverfish	0.6	1	0.6
Seabirds	Cephalopoda	0.004	1	0.004
Seabirds	Cod icefish	4.26432	13	0.328025
Seabirds	Demersal fish	0.7028	5	0.14056
Seabirds	Euphausia superba	0.11	1	0.11
Seabirds	Euphausiidae	0.85	1	0.85
Weddell seal	Antarctic silverfish	0.563664	2	0.281832
Weddell seal	Bathypelagic fish	0.001846	2	0.000923
Weddell seal	Cephalopoda	1.259	7	0.179857
Weddell seal	Cod icefish	0.308788	11	0.0280716
Weddell seal	Demersal fish	0.925416	7	0.132202
Weddell seal	Euphausiidae	0.013	2	0.0065
Weddell seal	Herbivorous benthos	0.007	6	0.00116667
Weddell seal	Myctophidae	0.923072	10	0.0923072
Weddell seal	Predatory benthos	0.001	1	0.001

## Sheet: Indian
Predator	Prey	Total of fraction diet by weight values	Number of times interaction occurs	Average fraction diet by weight value
Adelie penguin	Euphausiidae	7.188	8	0.8985
Albatross	Bathypelagic fish	0.146	8	0.01825
Albatross	Cephalopoda	2.011	18	0.111722
Albatross	Cod icefish	0.31	11	0.0281818
Albatross	Demersal fish	0.378	9	0.042
Albatross	Detritus	0.306	4	0.0765
Albatross	Euphausia superba	0.01	1	0.01
Albatross	Herbivorous benthos	0.001	1	0.001
Albatross	Mackeral icefish	0.056	3	0.0186667
Albatross	Patagonian toothfish	0.591	3	0.197
Albatross	Predatory benthos	0.016	2	0.008
Albatross	Seabirds	0.002	1	0.002
Antarctic fur seal	Myctophidae	1.99842	4	0.499605
Antarctic silverfish	Copepoda	0.4828	1	0.4828
Antarctic silverfish	Euphausiidae	0.2645	1	0.2645
Antarctic silverfish	Predatory benthos	0.007	1	0.007
Antarctic toothfish	Antarctic silverfish	0.111111	1	0.111111
Antarctic toothfish	Myctophidae	0.715356	1	0.715356
Antarctic toothfish	Mysida	1.70707	2	0.853536
Antarctic toothfish	Polychaeta	0.0486891	1	0.0486891
Antarctic toothfish	Predatory benthos	0.365393	2	0.182697
Bathypelagic fish	Chaetognatha	0.005	1	0.005
Bathypelagic fish	Copepoda	0.0072	1	0.0072
Bathypelagic fish	Euphausia superba	0.9624	1	0.9624
Bathypelagic fish	Euphausiidae	0.0072	1	0.0072
Bathypelagic fish	Polychaeta	0.0022	1	0.0022
Bathypelagic fish	Predatory benthos	0.0327	1	0.0327
Cephalopoda	Antarctic silverfish	0.2336	1	0.2336
Cephalopoda	Bathypelagic fish	0.282	1	0.282
Cephalopoda	Cephalopoda	0.2433	7	0.0347571
Cephalopoda	Demersal fish	0.243	1	0.243
Cephalopoda	Euphausia superba	1.4075	2	0.70375
Cephalopoda	Euphausiidae	0.007	1	0.007
Cephalopoda	Mackeral icefish	0.013	1	0.013
Cephalopoda	Myctophidae	0.8236	11	0.0748727
Cephalopoda	Predatory benthos	0.0247	3	0.00823333
Cod icefish	Amphipoda	62.7897	193	0.325335
Cod icefish	Copepoda	1.77323	5	0.354646
Cod icefish	Euphausiidae	0.2321	1	0.2321
Cod icefish	Herbivorous benthos	7.97767	140	0.0569834
Cod icefish	Mysida	5.72885	17	0.336991
Cod icefish	Polychaeta	21.0254	48	0.438028
Cod icefish	Predatory benthos	3.41291	16	0.213307
Cod icefish	Pteropoda	0.0661	2	0.03305
Cod icefish	Sedentary benthos	1.56402	5	0.312803
Demersal fish	Amphipoda	2.0938	5	0.418759
Demersal fish	Antarctic silverfish	0.2194	1	0.2194
Demersal fish	Cod icefish	0.1306	1	0.1306
Demersal fish	Demersal fish	0.1795	2	0.08975
Demersal fish	Euphausia superba	1.5239	3	0.507967
Demersal fish	Euphausiidae	1.0213	3	0.340433
Demersal fish	Herbivorous benthos	0.114899	3	0.0382997
Demersal fish	Predatory benthos	0.0583	3	0.0194333
Elephant seal	Cephalopoda	3.05006	4	0.762515
Emperor penguin	Antarctic silverfish	0.01	1	0.01
Emperor penguin	Bathypelagic fish	0.008	1	0.008
Emperor penguin	Cephalopoda	0.948	5	0.1896
Emperor penguin	Cod icefish	0.135	4	0.03375
Emperor penguin	Demersal fish	0.154	5	0.0308
Gentoo penguin	Cephalopoda	0.097	1	0.097
Gentoo penguin	Predatory benthos	1.116	2	0.558
King penguin	Bathypelagic fish	0.301	1	0.301
King penguin	Cephalopoda	0.160018	2	0.0800091
King penguin	Myctophidae	2.46298	9	0.273665
Macaroni penguin	Amphipoda	4.66999	32	0.145937
Macaroni penguin	Cephalopoda	0.299484	12	0.024957
Macaroni penguin	Euphausiidae	35.4477	79	0.448706
Macaroni penguin	Myctophidae	0.563599	2	0.281799
Macaroni penguin	Predatory benthos	2.00212	3	0.667372
Myctophidae	Amphipoda	0.3182	2	0.1591
Myctophidae	Chaetognatha	0.0015	1	0.0015
Myctophidae	Copepoda	0.766	2	0.383
Myctophidae	Euphausia superba	0.1226	1	0.1226
Myctophidae	Euphausiidae	0.3942	5	0.07884
Myctophidae	Herbivorous benthos	0.1819	1	0.1819
Myctophidae	Ostracoda	0.0033	1	0.0033
Myctophidae	Polychaeta	0.0014	1	0.0014
Myctophidae	Predatory benthos	0.0785	3	0.0261667
Rockhopper penguins	Amphipoda	0.318	1	0.318
Rockhopper penguins	Cephalopoda	0.012	1	0.012
Rockhopper penguins	Predatory benthos	1.879	2	0.9395
Seabirds	Amphipoda	4.874	29	0.168069
Seabirds	Antarctic silverfish	1.545	3	0.515
Seabirds	Bathypelagic fish	0.29	14	0.0207143
Seabirds	Cephalopoda	0.258	18	0.0143333
Seabirds	Cod icefish	0.006	2	0.003
Seabirds	Copepoda	0.201	7	0.0287143
Seabirds	Demersal fish	0.214	2	0.107
Seabirds	Detritus	0.41	4	0.1025
Seabirds	Euphausia superba	4.231	10	0.4231
Seabirds	Euphausiidae	2.317	8	0.289625
Seabirds	Herbivorous benthos	0.021	4	0.00525
Seabirds	Myctophidae	0.245	17	0.0144118
Seabirds	Mysida	0.001	1	0.001
Seabirds	Polychaeta	0.015	1	0.015
Seabirds	Predatory benthos	3.315	13	0.255
Seabirds	Salpidae	0.046	3	0.0153333
Weddell seal	Cephalopoda	0.209	1	0.209
